# Supplementary material for: A new method of identifying target groups for pronatalist policy applied to Australia
Source: PLoS One. 2018 Feb 9;13(2):e0192007. doi: 10.1371/journal.pone.0192007 (PMC5806865; doi:10.1371/journal.pone.0192007)
Supplement: S1 File — (XLSX) [file pone.0192007.s003.xlsx]

## Sheet: births 2012
	2012
	Married						Unmarried
Age of Mother	1st Child	2nd Child	3rd Child	4th child +	Not Stated	Total	1st Child	2nd Child	3rd Child	4th child +	Not Stated	Total
Count of Births
15-19	482	92	12	0	9	595	9183	1316	114	18	193	10824
20-24	8089	4119	1103	221	70	13602	17138	8179	2432	743	273	28765
25-29	31683	18334	5995	2199	262	58473	13081	8052	3768	2440	194	27535
30-34	30950	31133	11923	4832	204	79042	9554	5972	3044	2701	118	21389
35-39	10897	17102	9224	4769	61	42053	5711	3993	2024	1987	64	13779
40-44	1990	3055	1701	1544	12	8302	1729	1196	611	686	14	4236
45-49	145	140	62	110	0	457	109	45	34	45	0	233
50+	15	7	4	7	0	33	7	4	0	0	0	11
Unknown	0	0	0	0	0	0	48	3	0	5	193	249
Count of Mothers
15-19	479	90	11	0	9	589	9156	1280	108	18	191	10753
20-24	8053	4054	1073	211	69	13460	17038	8056	2377	715	269	28455
25-29	31463	18032	5859	2109	261	57724	12994	7950	3701	2369	189	27203
30-34	30707	30682	11630	4671	203	77893	9464	5871	2966	2618	118	21037
35-39	10765	16832	8984	4601	60	41242	5641	3919	1960	1917	63	13500
40-44	1963	2992	1670	1503	12	8140	1699	1172	602	664	14	4151
45-49	139	124	55	105	0	423	107	39	34	38	3	221
50+	13	7	4	5	0	29	6	4	0	0	0	10
Unknown	0	0	3	0	0	3	47	0	3	5	193	248

## Sheet: mothers 2011
	Married									Unmarried									Total
Age	None	1	2	3	4	5	6+	NK	Total	None	1	2	3	4	5	6+	NK	Total	None	1	2	3	4	5	6+	NK	Total
15-19 years	2076	629	159	59	22	9	6	433	3393	608375	10029	1406	296	152	53	219	59497	680027	610451	10658	1565	355	174	62	225	59930	683420
20-24 years	35107	14935	7112	1578	258	44	35	4498	63567	544869	43912	17611	4279	958	221	322	43816	655988	579976	58847	24723	5857	1216	265	357	48314	719555
25-29 years	115267	70160	46362	14757	3724	831	353	14347	265801	356242	48876	35026	14317	4862	1535	810	31302	492970	471509	119036	81388	29074	8586	2366	1163	45649	758771
30-34 years	87768	103840	127054	47685	13365	3349	1687	18679	403427	182337	46340	44242	22069	9445	3634	2362	20266	330695	270105	150180	171296	69754	22810	6983	4049	38945	734122
35-39 years	47220	76044	201577	93827	26474	6927	4097	19610	475776	113646	49070	62047	31942	13930	5386	4085	17137	297243	160866	125114	263624	125769	40404	12313	8182	36747	773019
40-44 years	38339	59918	216594	111642	33773	8836	5559	19585	494246	88002	47764	74296	39678	16961	6371	4855	16137	294064	126341	107682	290890	151320	50734	15207	10414	35722	788310
45-49 years	38312	53707	203069	113366	37038	9755	5976	18737	479960	74755	42990	77208	43925	18231	6502	4528	15081	283220	113067	96697	280277	157291	55269	16257	10504	33818	763180
50+	135892	172786	749034	534129	226904	72078	48744	103843	2043410	253472	175141	423286	311922	166508	71485	66688	125231	1593733	389364	347927	1172320	846051	393412	143563	115432	229074	3637143
50-54 years	36110	47079	188867	117365	41459	10534	6076	18592	466082	64630	38773	75628	46239	19150	6557	4138	14465	269580	100740	85852	264495	163604	60609	17091	10214	33057	735662
55-59 years	30849	39859	169481	110611	40407	10538	5657	17487	424889	50568	31704	69251	42684	18004	5868	3796	12641	234516	81417	71563	238732	153295	58411	16406	9453	30128	659405
60-64 years	25522	32559	158156	105083	39511	10749	5859	16997	394436	38509	25670	66297	42619	18519	6191	4093	11898	213796	64031	58229	224453	147702	58030	16940	9952	28895	608232
65-69 years	17445	21042	106020	80373	34489	10672	6511	14281	290833	26201	17275	50614	37537	18471	7085	5348	10537	173068	43646	38317	156634	117910	52960	17757	11859	24818	463901
70-74 years	11289	13357	61936	58092	31655	11958	8474	12314	209075	19657	12555	39020	34877	21185	9393	8771	10864	156322	30946	25912	100956	92969	52840	21351	17245	23178	365397
75-79 years	7271	8934	34710	35460	22318	9638	8532	10192	137055	16448	11809	34267	33633	22874	11574	12063	12611	155279	23719	20743	68977	69093	45192	21212	20595	22803	292334
80-84 years	4679	6196	19977	18946	12068	5775	5464	8003	81108	16254	14109	36782	33958	23318	12091	14015	17060	167587	20933	20305	56759	52904	35386	17866	19479	25063	248695
85 years and over	2727	3760	9887	8199	4997	2214	2171	5977	39932	21205	23246	51427	40375	24987	12726	14464	35155	223585	23932	27006	61314	48574	29984	14940	16635	41132	263517
Total	499981	552019	1550961	917043	341558	101829	66457	199732	4229580	2221698	464122	735122	468428	231047	95187	83869	328467	4627940	2721679	1016141	2286083	1385471	572605	197016	150326	528199	8857520

## Sheet: births 2007
	2007
	Married						Unmarried
Age of Mother	1st Child	2nd Child	3rd Child	4th child +	Not Stated	Total	1st Child	2nd Child	3rd Child	4th child +	Not Stated	Total
Count of Births
15-19	624	124	19	4	9	780	9120	1386	156	20	373	11055
20-24	8432	4490	1311	300	239	14772	16533	7621	2276	749	658	27837
25-29	26768	17295	6275	2353	761	53452	11769	6744	3310	2173	423	24419
30-34	27800	28511	12341	5188	898	74738	9309	5307	2723	2320	316	19975
35-39	11383	15980	9080	4833	465	41741	5824	3480	1715	1546	152	12717
40-44	1728	2353	1381	1327	75	6864	1330	781	348	465	36	2960
45-49	118	86	55	74	0	333	79	33	13	19	3	147
50+	11	6	3	4	0	24	10	0	0	0	0	10
Unknown	4	4	3	4	3	18	26	0	0	3	279	308
Count of Mothers
15-19	622	122	17	4	9	774	9084	1357	149	20	371	10981
20-24	8381	4424	1281	289	238	14613	16448	7530	2234	731	653	27596
25-29	26580	17047	6115	2268	751	52761	11666	6645	3231	2121	419	24082
30-34	27444	28064	12036	5024	878	73446	9198	5213	2661	2238	314	19624
35-39	11162	15675	8838	4675	461	40811	5738	3403	1680	1498	148	12467
40-44	1697	2306	1350	1295	72	6720	1324	772	340	456	35	2927
45-49	108	81	52	72	0	313	75	33	13	19	3	143
50+	10	6	3	3	0	22	8	0	0	0	0	8
Unknown	4	4	3	3	3	17	26	0	0	3	277	306

## Sheet: mothers 2006
	Married									Unmarried									Total
Age	None	1	2	3	4	5	6+	NK	Total	None	1	2	3	4	5	6+	NK	Total	None	1	2	3	4	5	6+	NK	Total
15-19 years	2006	886	267	85	44	22	17	494	3821	575895	10640	1532	334	150	75	200	68464	657290	577901	11526	1799	419	194	97	217	68958	661111
20-24 years	33797	14885	7475	1742	358	52	53	4144	62506	491434	42325	16605	4063	918	207	245	47408	603205	525231	57210	24080	5805	1276	259	298	51552	665711
25-29 years	93213	57078	44506	14534	3672	819	304	12300	226426	286361	45182	32203	12968	4605	1426	736	31224	414705	379574	102260	76709	27502	8277	2245	1040	43524	641131
30-34 years	80227	92472	133625	51797	13966	3427	1642	19765	396921	165256	47130	46012	22152	9198	3307	2049	22183	317287	245483	139602	179637	73949	23164	6734	3691	41948	714208
35-39 years	46138	68554	197965	96370	28080	6971	3864	21872	469814	104689	45488	59302	31555	13465	4920	3404	18380	281203	150827	114042	257267	127925	41545	11891	7268	40252	751017
40-44 years	36295	52721	205453	115216	37388	9654	5540	22170	484437	77039	40976	66996	37956	16141	5819	3907	16315	265149	113334	93697	272449	153172	53529	15473	9447	38485	749586
45-49 years	35513	47457	195313	121629	42752	10759	6142	21312	480877	64892	36716	68735	41788	17691	5937	3775	15115	254649	100405	84173	264048	163417	60443	16696	9917	36427	735526
50+	117962	146001	630535	476176	218793	75860	55503	110671	1831501	211720	146417	349412	266922	150184	68566	69825	127331	1390377	329682	292418	979947	743098	368977	144426	125328	238002	3221878
50-54 years	31863	41030	176636	115241	42020	10910	5826	20308	443834	50885	30077	63929	39234	16476	5449	3406	13618	223074	82748	71107	240565	154475	58496	16359	9232	33926	666908
55-59 years	27658	34347	166752	110757	41828	11317	6113	19892	418664	38537	24191	60489	38583	16760	5719	3732	12363	200374	66195	58538	227241	149340	58588	17036	9845	32255	619038
60-64 years	19961	23267	114974	87449	37798	11732	7234	16655	319070	26066	16048	45140	33174	16391	6253	4941	10426	158439	46027	39315	160114	120623	54189	17985	12175	27081	477509
65-69 years	13611	15705	71020	66873	36724	14009	10248	15001	243191	20026	11616	33863	30249	18415	8356	7937	10129	140591	33637	27321	104883	97122	55139	22365	18185	25130	383782
70-74 years	9724	11870	44686	45430	28812	12844	11527	13171	178064	17577	11255	30285	29843	20423	10606	11478	11670	143137	27301	23125	74971	75273	49235	23450	23005	24841	321201
75-79 years	7846	9991	31460	29864	19331	9402	8970	11730	128594	19169	14305	35621	32894	22732	12091	14465	16234	167511	27015	24296	67081	62758	42063	21493	23435	27964	296105
80-84 years	4981	6603	17700	15009	9195	4262	4186	8680	70616	18331	16863	38030	31554	20297	10727	12720	20385	168907	23312	23466	55730	46563	29492	14989	16906	29065	239523
85 years and over	2318	3188	7307	5553	3085	1384	1399	5234	29468	21129	22062	42055	31391	18690	9365	11146	32506	188344	23447	25250	49362	36944	21775	10749	12545	37740	217812
Total	445151	480054	1415139	877549	345053	107564	73065	212728	3956303	1977286	414874	640797	417738	212352	90257	84141	346420	4183865	2422437	894928	2055936	1295287	557405	197821	157206	559148	8140168

## Sheet: births 1997
	1997
	Married						Unmarried
Age of Mother	1st Child	2nd Child	3rd Child	4th child +	Not Stated	Total	1st Child	2nd Child	3rd Child	4th child +	Not Stated	Total
Count of Births
15-19	312.5	670.193	49.0045	9.52381	9	1050.22	9183	1316	114	18	193	10824
20-24	207.2	582.453	109.206	90.9747	70	1059.83	17138	8179	2432	743	273	28765
25-29	253.432	538.569	91.6991	79.0885	262	1224.79	13081	8052	3768	2440	194	27535
30-34	303.064	430.779	58.8185	47.4815	204	1044.14	9554	5972	3044	2701	118	21389
35-39	188.264	233.189	21.9955	21.6651	61	526.114	5711	3993	2024	1987	64	13779
40-44	38.6427	39.8118	2.79418	4.34348	12	97.5921	1729	1196	611	686	14	4236
45-49	1.61113	1.18587	0.0575219	0.18999	0	3.04451	109	45	34	45	0	233
50+	0.0365417	0.0525942	0	0	0	0.0891359	7	4	0	0	0	11
Unknown	0.639984	0.266534	0.0382966	0	0	0.944815	48	3	0	5	193	249
Count of Mothers
15-19	0.3125	90	11	0	9	110.312	9156	1280	108	18	191	10753
20-24	8053	4054	1073	211	69	13460	17038	8056	2377	715	269	28455
25-29	31463	18032	5859	2109	261	57724	12994	7950	3701	2369	189	27203
30-34	30707	30682	11630	4671	203	77893	9464	5871	2966	2618	118	21037
35-39	10765	16832	8984	4601	60	41242	5641	3919	1960	1917	63	13500
40-44	1963	2992	1670	1503	12	8140	1699	1172	602	664	14	4151
45-49	139	124	55	105	0	423	107	39	34	38	3	221
50+	13	7	4	5	0	29	6	4	0	0	0	10
Unknown	0	0	3	0	0	3	47	0	3	5	193	248

## Sheet: mothers 1996
	Married									Unmarried									Total
Age	None	1	2	3	4	5	6+	NK	Total	None	1	2	3	4	5	6+	NK	Total	None	1	2	3	4	5	6+	NK	Total
15-19 years	3104	1587	479	164	74	33	44	898	6383	520815	13180	2227	669	262	151	205	66402	603911	523919	14767	2706	833	336	184	249	67300	610294
20-24 years	55420	25209	13878	3336	618	122	79	4859	103521	449340	46567	18148	4810	1124	278	281	31658	552206	504760	71776	32026	8146	1742	400	360	36517	655727
25-29 years	120991	81499	73690	25589	6196	1295	490	12021	321771	246346	44962	31635	13111	4452	1338	630	17809	360283	367337	126461	105325	38700	10648	2633	1120	29830	682054
30-34 years	71668	87932	166830	80401	23336	5241	2139	15883	453430	124282	38965	40488	21015	8590	2653	1487	12169	249649	195950	126897	207318	101416	31926	7894	3626	28052	703079
35-39 years	38754	58214	204289	125613	42570	10044	4925	17148	501557	76803	33722	48412	27851	11680	3881	2245	10019	214613	115557	91936	252701	153464	54250	13925	7170	27167	716170
40-44 years	30148	44490	193625	126486	46335	11853	6187	17049	476173	51348	27758	50568	30356	12670	4257	2520	8462	187939	81496	72248	244193	156842	59005	16110	8707	25511	664112
45-49 years	27310	39040	185206	123118	46861	12644	6861	15628	456668	37240	22037	49899	31086	13580	4678	3022	7528	169070	64550	61077	235105	154204	60441	17322	9883	23156	625738
50+	82098	114081	402309	348326	194912	82333	72283	94575	1390917	154540	114638	232389	187594	115984	59506	70200	115147	1049998	236638	228719	634698	535920	310896	141839	142483	209722	2440915
50-54 years	20313	27201	129286	99010	43053	13571	8365	13978	354777	24483	14180	36020	25799	12816	5082	4036	6249	128665	44796	41381	165306	124809	55869	18653	12401	20227	483442
55-59 years	15147	19728	84726	79583	44334	17382	13148	13324	287372	18430	9635	25057	22248	13656	6393	6064	6307	107790	33577	29363	109783	101831	57990	23775	19212	19631	395162
60-64 years	12121	16632	59495	60163	38643	17738	16409	14535	235736	16000	8997	21845	21373	14604	7839	8951	8233	107842	28121	25629	81340	81536	53247	25577	25360	22768	343578
65-69 years	12103	17590	52361	48559	32053	15868	16020	16001	210555	18739	12074	27373	24926	17376	9565	12271	12065	134389	30842	29664	79734	73485	49429	25433	28291	28066	344944
70-74 years	10639	15965	40949	34298	21196	10398	10792	15684	159921	20897	16931	34234	28268	18496	10042	12816	17129	158813	31536	32896	75183	62566	39692	20440	23608	32813	318734
75-79 years	6631	10100	22646	17522	10393	4972	5091	11382	88737	19404	17932	33071	25910	16050	8693	10871	19578	151509	26035	28032	55717	43432	26443	13665	15962	30960	240246
80-84 years	3632	4945	9748	7176	4131	1836	1859	6537	39864	18001	17458	29559	21646	12877	6636	8338	20097	134612	21633	22403	39307	28822	17008	8472	10197	26634	174476
85 years and over	1512	1920	3098	2015	1109	568	599	3134	13955	18586	17431	25230	17424	10109	5256	6853	25489	126378	20098	19351	28328	19439	11218	5824	7452	28623	140333
Total	429493	452052	1240306	833033	360902	123565	93008	178061	3710420	1660714	341829	473766	316492	168342	76742	80590	269194	3387669	2090207	793881	1714072	1149525	529244	200307	173598	447255	7098089
